# Supplementary material for: Psychosocial implications, acceptability and ethics of screening for paediatric type 1 diabetes: a systematic review and mixed methods evidence synthesis
Source: Diabetologia. 2026 May 1;69(7):1759–81. doi: 10.1007/s00125-026-06717-2 (PMC13236767; doi:10.1007/s00125-026-06717-2)
Supplement: Supplementary file 2 — ESM Table 5 (XLSX 49 KB) [file 125_2026_6717_MOESM2_ESM.xlsx]

## Sheet: ESM Table 5
	Author (reference)	Design	Intervention	Population	Emotional implications		Cognitive implications		Behavioural implications		Acceptability	Ethics
					Emotional implications - findings	Emotional implications sub-group analysis	Cognitive implications - findings	Cognitive implications sub-group analysis	Behavioural implications	Behavioural implications sub-group analysis
	Aas et al. 2010 (36)	Quantitative	MOBA/Midia - genetic newborn screening	Mothers, General population	1) No significant increase in symptoms of anxiety/depression. 2) No decline in maternal self-esteem or satisfaction with life. 3) No significant increase in serious worry.	1) Baseline anxiety/depression increased risk of anxiety/depression symptomatology, 2) Mothers with T1D had increased risk of worry
	Angiulli et al. 2025 (52)	Quantitative	UNISCREEN- for T1D, T2D, celiac and cardio/ hypertension	Both adult screened and children (as answered by parents, n=242, 0-15yo), Gen Pop	1) At pre-screening (immediately before), 31.7% of children’s parents were worried about the idea of being diagnosed with a chronic autoimmune or metabolic disease; worries decreased immediately after screening to 23.4%; 2) 21.9% of children’s parents were worried about the idea of themselves or their children taking a capillary sample - after screening, 91.7% of children’s parents asserted that …						Pre-post screening - agree and strongly agree all very high acceptability and in all but one increased after screening: (99.6%-99.6%) I believe this screening program will be useful for pediatric population to prevent future health problems. (98.4-100%) I believe this screening program will be useful for my child to prevent future health problems. (98.8-98.8%) I support the idea of population scr…	(96.7- 99.2%) I find this program safe in terms of health effects and data confidentiality.(99.2-100%) I understood the purpose of the program
	Baughcum et al. 2005 (50)	Quantitative	PANDA - newborn genetic screening	Mothers, General population					36% Mothers said they had made attempts to prevent T1D. When read a list of possible diabetes prevention behaviours, 67% endorsed 1, including 30% endorsed 2-3, 24% endorsed 4-6 and 8% reported more than 6 behaviours. Most frequently endorsed prevention behaviour was symptom monitoring (51%). Frequently reported: 1) testing child's blood glucose, 2) reducing sweet consumption, 3) encouraging the …	Family history of T1D - FDR child - 19 times more likely to report prevention efforts than child without FDR. Maternal cognitive response: controlling for the child's actual risk, mother's with higher diabetes risk perception were more likely to report prevention efforts. Maternal affective response: More anxious Mothers about the child's diabetes risk were more likely to report preventative beha…
	Baxter et al. 2012 (53)	Quantitative	TEDDY - Genetic and Antibody surveillance	Mothers and Fathers, Genetically predisposed child							Reasons for participation: Primary reasons for not enrolling were demands of the study protocol and family considerations. African American and other minority were more likely not to provide a reason for refusing enrolment, Other minority more likely to list moving and wanting to wait and see as reasons for refusing. Predictors regression: Other minority were significantly less likely to enrol, W…
	Bendor-Samuel et al. 2023 (54)	Quantitative	INGR1D + POINT - GPPAD	Mothers, General population							Reasons for participation: 1) absence of additional intervention. Reasons for non-participation: 1) data protection concerns, 2) fear of entire genome sequencing and potential exploitation of genetic data, 3) test accuracy i.e. sensitivity 25%, women worried about the value of a negative screening result and predictive value of 10% may lead to unwarranted worry, 4) felt screening was not relevant…
	Carmichael et al. 2003 (35)	Quantitative	PANDA - newborn genetic screening	Mothers, General Population			Initial interview (within 1 month): 73% gave correct estimate, 3% overestimated, 13% underestimated, 10% could not recall risk, even after prompting. Follow-up (within 6 months): 62% correct estimate of risk, 24% underestimated, 3% overestimated, 11% could not recall. Significant decline in accuracy from 73% at initial interview to 62% at follow-up.	Initial interview, factors associated with decreased likelihood of accurate recall: lower educational level, ethnic minority, longer time elapsed. Follow-up: less likely accurate risk perception: longer time elapsed. Initial interview, factors associated with increased likelihood accurate risk: mothers who spontaneously recalled both a category and numerical risk accurate. Follow-up: maternal acc…
	Driscoll et al. 2021 (55)	Quantitative	TEDDY - Genetic and Antibody surveillance	Mothers, Genetically predisposed child							Reasons for continuation: OGTT adherence - most adherent to OGTT protocol: mothers who perceived their child is at increased risk of T1D, and who repported monitoring the child for T1D or glucose monitoring at home, greater maternal satisfaction with teddy, Finnish and older particioants from Sweden were more likely to adhere than US. Lower adherence: first born child, FDR T1D, being on long dist…
	Dunne et al. 2021 (56)	Mixed-methods	Hypothetical / attitudinal	Mothers and Fathers, Children, General Population							Screening preferences (hypothetical): parents preferred screening and monitoring programmes that 1) could reduce DKA risk to 1% per year 2) with a treatment to delay stage 3 T1D onset and 3) avoid an out of pocket cost ($50). Screening test mode of administration, screening location and timing of the screening were relatively less important to parents.
	Faustini et al. 2025 (57)	Qualitative	ELSA-1 DBS testing	38 parents and 13 children from 33 families from both FDR (1/3) and gen pop (plus professional stakeholders)	Anxiety associated with DBS rather than the result: 1. Fear of incorrect test completion or obtaining inadequate blood sample 2. Sanitary issues and risk of safeguarding concerns 3. Fear of causing pain or distress to the child 4. Increase confidence by providing detailed instructions and videos						Both parents and stakeholders thought DBS sampling offered a minimally invasive screening test, which could be most conveniently performed at home (Theme: Convenience and ease of DBS testing). Known advantages of DBS home-testing include reduced geographical and social barriers for parents, i.e. less time off work or school and less distress for children from sampling in a familiar, non-clinical …
	Galatzer et al. 2001 (99)	Quantitative	Antibody screening	Mothers and Fathers, FDR screening			1) Initial: parents had higher feelings of intrusion and avoidance than their high risk child or T1D child, 2) 3m: parents scored higher on intrusion and avoidance than high risk child or T1D child, 3) Intrusion score decreased significantly over time in the parents and high risk children, but distress was still twofold higher in the parents group than the high risk child group, 4) Avoidance sign…
	Gesualdo et al. 2016 (58)	Quantitative	Antibody screening (paediatric centre)	Mothers and Fathers, General Population							Screening experience: Staff assessed child's reaction to the blood draw: 79% children had a great reaction, 11% good reaction, 7.5% neutral, 1.5% bad and 0.5% very bad, similar by age and sex. 2) Parents were satisfied with all aspects of the study overall, no difference between mothers or fathers, 2) value of the research staffs knowledge and experience. 3) parents selected finger stick more tha…
	Helgesson et al. 2008 (59)	Quantitative	ABIS - newborn screening (not routinely informed of result)	Mothers and Fathers, General Population							Reasons for participation: 1) 76% may aid their own child, 2) 78% may aid other children, 3) 77% may aid useful research, 4)1.1% stated other reasons for participating Reasons for non-participation: 1) 0.4% expressed concern about participation (1-3 likert) - not substantiated	Results disclosure: 1) 98% wished to be informed if their child is identified at risk of T1D, 74% wanted this information regardless of whether any preventative treatment is available at time of disclosure, 2% did not want high risk information, 2) not wanting to know was significantly associated with: 1) concern about written data, 2) feeling negative and passive about the study,3) lack of knowl…
	Helgesson et al. 2009 (60)	Quantitative	ABIS - newborn screening (not routinely informed of result)	Mothers and Fathers, General Population							Reasons for participation: 1) 97% benefits of research, 2) 83% identification of high risk children, 3) 81% trusted the researchers, 4) 68% child would be medically examined, 5) 63% advantages of partcipation for their child or themslves, 6) parents with lower educational level stressed diseases in near or extended family as important factor for partcipation and the child would be medically exami…	Informed consent: 1) 59% said the information received over the years was not satisfactory, 2) information most frequently asked for was the child's results, 36%, information about how to receive the childs results, 34% and information about what participation can lead to for their child, e.g identification of higher risk status, 28%, 3) 1) More in depth information about the general purpose, aim…
	Hendrieckx et al. 2002 (49)	Quantitative	Antibody screening programme	Mothers and Fathers, FDR screening					Prior to risk notification, 73% were convinced a high risk would lead them to make changes in their lives, 12% anticipated no changes and 10% did not know if they would make changes or what changes they would make. 2% said further changes were not necessary because they had already made changes (healthier eating and lifestyle). Participants reporting anticipated changes mentioned at least one cha…	1) Women, 2) older, and 3) married or cohabiting parents anticipated making more changes in their daily lives
	Hommel et al. 2018 (100)	Quantitative	Freder1k - newborn genetic screening, and Fr1da follow-up	Mothers and Fathers, General Population	1) Psychological burden - 4 months: 55-60% negligible, 30-35% mild, almost 10% moderate, 0 heavy or very heavy, 2) 6 months: 55-60% negligibile, 40-45% mild, 0 moderate, 0 heavy or very heavy
	Hood et al. 2005 (40)	Quantitative	PANDA - newborn genetic screening	Mothers, General population	1) CES-D, EPDS, SCID: Minority (11.5-18.2%) above the clinical cut-off at 1 month. 2) CES-D score significantly lower than normative samples, 3) CES-D: non-significant reduction overtime (6 months). (NR for EPDS or SCID)	1 month: 1) ethnic minority, 2) high school education or less, 3) post-partum depression symptomatology (above EPDS clinical cut-off) 6 months: 1) higher CES-D 1 month, 2) post-partum depression symptomatology (above EPDS cut-off), 3) coping style - seeks social support, wishful thinking and self-blaming SCID (major depression) correlated with EPDS and CES-D: authors suggested: history major depr…
	Hood et al. 2006 (45)	Quantitative	PANDA - newborn genetic screening	Mothers, General population			Initial interview: Maternal understanding of risk: 79% accurate recall, 12% underestimated, 1% overestimated, 9% did not know child's risk status. Follow-up interview: NS decline accuracy: 73% accurate, significant increase underestimation 19%, 3% overestimated risk, 5% did not know child's risk status.	Initial interview, predictors accurate risk perception: higher level maternal education, less time elapsed. Follow-up interview: predictors of accurate risk perception: initial accuracy, less time elapsed since notification. Increased risk inaccurate risk perception: ethnic minority. Initial interview, Underestimation of risk: more time elapsed since notification. Follow-up, underestimation of ri…
	Houben et al. 2022 (41)	Quantitative	Freder1k and POINT - GPPAD	Mothers and Fathers, General Population	The majority of parents (80.6-96.1%) participating in a follow-on intervention study (GPPAD) had no symptoms of depression or panic-specific anxiety following high risk results notification. However, mothers (20.9-23.3%) displayed higher levels of depressive and anxiety symptoms than fathers (11.2-14.6%). For disease-specific anxiety, mothers worried more about their child developing T1D (p<0.001…
	Hummel et al. 2004 (26)	Quantitative	BABYDIAB - antibody surveillance	Mothers and Fathers, FDR screening	STAI: significantly increased post results notification in high risk Mothers. Significantly decreased post results notification in low risk Mothers and Fathers. Parents who received an antibody negative result described their feeling as happy and contented, 99%. Parents who received an antibody positive result described their feelings as happy (11%), unhappy (41%), surprised (30%), depressed (15%…	Pre-notification: Anxiety scores higher in single parent families. Post-notification: Decrease in anxiety for single parent families			One family (both parents) of high risk child changed their wish to have further children			Results disclosure: 1) Most parents wanted to know the diabetes risk of their child, 95%, and were glad to be informed of the antibody status and diabetes risk after the test, this was signifcantly higher staisfcation in antibody negative, 97% vs 87% in antibody positive
	Johnson et al. 1990 (27)	Quantitative	TEDDY - Antibody surveillance	Mothers and Fathers, Genetically predisposed child	1) STAI: Group mean/median above clinical cut-off, 2) STAI: significant reduction overtime and comparable to normative at follow-up (4 months)		At follow-up: one Antibody positive child believed they would develop T1D.				Screening experience: Initially, antibody positive children wished they had not participated, because the blood taking hurt, however by follow-up, all children had a positive reaction towards study participation
	Johnson et al. 1995 (28)	Quantitative	Antibody screening	ICA+ children and at least one parent (excluded ICA+ adult dataset)	1) STAI: Group average above clinical cut-off for antibody positive children and their parents, 2) STAI: significant reduction overtime and comparable to normative at follow-up (4 months)	1) Parents > spouses, 2) Antibody positive children's anxiety significantly correlated with parents anxiety	Parents were initially uncertain whether their child would develop T1D. At 4 month follow-up, 44% of parents believed their antibody positive child would develop T1D, whilst only 6% of children thought this would be the case		52% antibody positive children acknowledged changes in lifestyle or health behaviour, most commonly involving diet (decreased calroies, sweets) and exercise (increased activity).	Behaviour change was significantly associated with greater initial anxiety.	Screening experience: 10% of antibody positive children wished they had not participated citing concerns about pain associated with blood draws
	Johnson et al. 2000 (101)	Quantitative	Antibody screening	ICA+ children (Excluded Mothers data)			Initial: Ab positive Children's way of coping: 1) wishful thinking, 2) avoidance strategies, significantly more likely that Ab positive adults. Follow-up: Ab positive children's way of coping: wishful thinking and blamed self significantly increased strategy compared to antibody positive adults. Ab positive children vs mothers: Children used more avoidance coping style at initial and follow-up vi…
	Johnson et al. 2004 (29)	Quantitative	Antibody screening	ICA+ children and parents	STAI: Group average (1 month/6 month/12 month) below clinical cut-off and comparable (pregnant women/working women) and lower than normative samples (parents of antibody positive child or women undergoing amniocentesis) STAI: Significant reduction overtime (1 month to 4 month and 12 months)	1m: 1) ethnic minority (hispanic), 2) high school education or less, 3) extremely high genetic risk, 4) Mother overestimated risk (mean STAI above clinical cut-off (41.5-45.7) 4 months: 1) higher STAI within 1m, 2) unmarried mother, 3) family hx T1D, 4) Mother overestimated risk (mean STAI below clinical cut-off (33.7-35.4)) 12 month: 1) previous high stai 1 month/4 month, 2) unmarried Mother, 3)…
	Johnson et al. 2011 (30)	Quantitative	TEDDY - Antibody surveillance	Mothers and Fathers, Genetically predisposed child							Reasons for discontinuation: Predictors early withdrawal: US and Germany higher than Sweden or Finland, younger maternal age, mothers smoked during pregnancy, never drinking alcohol in pregnancy was associated with higher withdrawal rate, reducing working hours, quitting or not working at all during pregnancy was associated with higher withdrawal rates, 43% families with no dad participation with…
	Johnson et al. 2016 (61)	Quantitative	TEDDY - Antibody surveillance	Mothers and Fathers, Genetically predisposed child							Reasons for discontinuation: Predictors of withdrawal: demographics: only child status, younger maternal age, lower maternal educational level and household crowding; maternal lifestyle behaviour: not working or reducing hours during pregnancy and smoking (during pregnancy); maternal reactions: maternal risk perception accuracy underestimated risk were more likely to leave; In study behaviour: pa…
	Johnson et al. 2017 (31)	Quantitative	PANDA - newborn genetic screening	Mothers, General population	1) SAI: 47% Mothers and 34% Fathers above clinical cut-off, significant increase (3m to 6m), 2) SAI: significant reduction overtime (15m) SAI; 57% mothers had SAI >40 at 1 year and 43% at 3 years. Fathers, 44% at 1 year and 34% at 3 years	Post-notification: 1) higher SAI score and 2) increased risk perception accuracy Follow-up: 1) higher post notification SAI, 2) ethnic minority child, 3) live in US, 4) accurate risk perception 1) FDR mothers (53%) and fathers (45%) significantly more anxious than general population mothers (46%) and fathers (22%), 2) Increased anxiety for Mothers and Fathers with multiple persistent antibodies i…
	Kelly et al. 2024 (62)	Quantitatibe	Other - Antibody screening or hypothetical	Mothers and Fathers, FHx T1D							Screening experience: 70.8% positive, 23.6% neutral and 5.6% somewhat negative and 97% would decide to screen their child again.
	Kerruish et al. 2007 (14)	Quantitative	KEA - cordblood genetic risk and antibody surveillance for ≈3 years	Mothers and Fathers, Children, General Population	Pre notification: EPDS: Minority above clinical cut-off (8%) Post notification: 1) No significant difference STAI / EPDS between high and low risk. 2) EPDS: 3-7% above clinical cut-off. 3) High risk parents thought more about results and worried more about results than low risk	1) Decrease in EPDS and STAI with increased child's age, 2) Increased risk group had larger initial drop in STAI, then small rebound	At 16 weeks: 92% of mothers in low risk group correctly defined their infants risk of developing T1D as the same (45%) or less than (47%) most people, 7% thought there was no risk at all, 0% thought higher risk than most of will definitely develop T1D and 1% was uncertain. At 1 year, for low risk group: 92% thought risk was the same as (48%) or lower than (44%) most people. 8% thought there was n…
	Kerruish et al. 2011 (25)	Qualitative	KEA - cordblood genetic risk and antibody surveillance	Mothers and Fathers, General Population	Initial response: 1) Occurred rapidly, 2) Slightly upset, 3) Short lived, 4) Risk status rather than definitive diagnosis. Post-partum depression exacerbated distress, felt miserable for a few weeks and went to see family doctor to discuss results. Process of making sense of genetic information: 1) Probablistic nature of results, 2) Put to back of the mind, 3) But concerns recurred/worry became p…		Probablistic nature of results appeared to have major impact on parent's perceptions of childs risk of developing T1D. All parents described a dynamic process of trying to make sense of risk. Did so by locating it on a map of potential illness and situations they considered to be more serious or more likely: diverse range of comparisons, reflecting participants' varied lifestyles and some parents…		n=3 Mothers who attached most value to the genetic test result, also described observing their children more closely for signs of T1D, particularly during periods of ill health. One Mother described panic if the child had symptoms that could represent T1D e.g. increased thirst. Parents who minimised the importance of the genetic test result did not appear to monoitor their children's health in th…				empl
	Kerruish et al. 2016 (24)	Qualitative	KEA - cordblood genetic risk and antibody surveillance	Mothers and Fathers, General Population	Initial concern and worry. Long-term: concerns and worried abated, as parents reassured by child's good health. Although parents identified with the condition, this did not appear to promote recurrent episodes of concern about their child. Child's emotional reaction: child had not been upset or worried about the information, child viewed it matter of factly, absorbed and assimilated as they would…		Parents generally remembered gist of information they'd been given regarding their child's genetic risk. Some parents could recall the number 1 in 16, others used terms like susceptible, predisposed, risk. None of the parents had unrealistic interpretations of the meaning of the test result. No parents considered their child would definitely develop T1D and no one believed the risk was 0%. In con…		Despite lack of concern about child's test result, common for parents to stress they would consider diagnosis if their child became unwell with symptoms suggestive of T1D. n=1 considered diabetes in relation to child's excessive drinking but monitored and dismissed the concern without HCP contact. Other parents reported being confident in their ability to distinguish between minor illness (colds/…		Reasons for participation: Retrospective: What conditions might be included in population testing programmes? 1) there should be something that coiuld be done to prevent it or minimise risk, 2) however several parents noted the scientific limitations of some of these predictions, and that many would end up undertaking overprotecttive measures unnecessarily, 3) some were sceptical that a genetic t…	Informed consent and decision making: 1) One mothers felt her daughter was uncomfortable when she was put under some pressure to agree to a genetic test herself, because her brother had been tested in the KEA study. Results disclosure-parent: 1) All parents were strongly against use of online services to deliver test results, 2) generally preferred results (and subsequent support) being from a GP…
	Kerruish et al. 2017 (32)	Quantitative	KEA - cordblood genetic risk and antibody surveillance for ≈3 years	Mothers, General Population	High risk thought more about results and worried more about the results		In the low risk group: 11% thought no risk at all, 33% thought less risk than most, 44% thought same risk than most, 8% thought higher risk than most, 0% thought child would definitely develop T1D and 5% were uncertain. In high risk group: 0% thought no risk at all, 6% thought risk was less than most, 35% thought risk was same as most, 50% thought higher risk than most, 0% thought child would def…		Child behaviour checklist: Total score was significantly lower in the high risk group than the low risk group and sub-domains: those at increased risk reported to exhibit significantly less externalising (aggressive) behaviour than those at low risk			Results disclosure: Parents reported that high risk children were significantly more likely to be aware of their genetic risk result compared to low risk group and had been informed at a younger age, 10 years vs 11 years
	Kick et al. 2019 (51)	Quantitative	Fr1da - antibody screening	Mothers and Fathers, General Population			80-90% of parents could list 3 symptoms of acute hyperglycaemia initally, 6 months and 12 months. Blood glucose monitoring was introduced in follow-up: 50-60% of parents knew which colour indicated glucose in the urine using urine testing stix.				Screening experience: 84% very satisfied or satisfied with the communication of diagnosis of presymptomatic T1D by their primary care paediatician, education training was also mostly positive judged, majority of parents were satisifed with support received from coordinating centre including opportunity to contact someone with questions, the organisation of the fr1da sudy and the written informati…	Informed consent: Majority parents satisfied with information provided.
	Kupila et al. 2001 (63)	Quantitative	DIPP - newborn genetic screening and surveillance	Parents, General Population							Reasons for discontinuation: Reasons for withdrawal: worries about the blood tests, long distance or travelling difficulties to the clinic, distress in the family other than the study, lack of time. Half of families gave no reason for withdrawal. Occasionally parents who refused the follow-up when they first hear about the risk, joined the trial later.
	Lernmark et al. 2004 (37)	Quantitative	DiPiS - newborn genetic risk screening (informed about risk after 3 years)	Mothers and Fathers, General Population	Minority (1.1-1.2%) of Mothers and Fathers had increased worry following participation	More mothers with fHX diabetes reported worries (42%) that child may get future chronic or serious disease in future, compared to fathers with/without diabetes fhx and all parents in families with no FHx of diabetes.		Parents with a family history of diabetes reported more knowledge about diabetes and less likely to state they did not know about diabetes at all than the parents with a FHx of diabetes. Parents (FHxDiab) estimated the risk of their newborn of getting diabetes as significantly higher and were more likely to ascribe the risk to their child than parents without FHxDiab.				Informed consent: Majority were satisfied with information, but larger proportion of diabetes families were dissatisfied; Mothers were more satisfied with the information,. Reported more knowledge of diabetes, estimated lower diabetes risk for the child, and reported more worried about chronic disease in the child
	Lernmark et al. 2011 (64)	Quantitative	TEDDY - Antibody surveillance	Mothers and Fathers, General Population							Reasons for participation: More likely to enrol in teddy: infants born European country,older mother, FDR, another child already in TEDDY. Reasons for non-participation: Refused enrolment: 1) teddy protocol 38% primary reason for refusal in general population and FHx families, for finland most common was no reason given 50%, family reasons across all countries 33% among general population (GP) an…
	Lernmark et al. 2012 (65)	Quantitative	TEDDY - Antibody surveillance	Mothers and Fathers, General Population							Screening experience: Parents were very satisfied with teddy. Improvements: Finland: focus on day and time of visit scheduling, time needed to completed Teddy visit, parking; Sweden: visit reminders, and parking; US: tme to complete visit, transportation to the visit and parking. Suggestions for improvement - improve diet records 14%, improve stool sample collection 15%, visit scheduling and remi…
	Lernmark et al. 2016 (66)	Quantitative	TEDDY - Antibody surveillance	Mothers and Fathers, General Population							Screening experience: concerns about blood draw were associated with mothers study satisfaction at 6m and last visit prior to withdrawal - lower teddy satisfacton were more likely to report concerns with blood draw as reason for leaving TEDDY. Reasons for discontinuation: 1) 27% did not respond to repeated scheduling attempts for >1 year, 2) study withdrawal highest during first year of study and…
	Litchfield et al. 2024 (68)	Qualitative	ELSA-1 - peer support	33 interviews with parents (52% with T1D) of screened children	Coming to Terms With the Result: parents with and without lived experience of T1D described their fear of the implications of living with diabetes and the risk of complications; Provision of Emotional Support and Understanding (by peers)		Providing Information According to Individual Needs and Preferences (by peers): Following a pre‐T1D diagnosis, parents wanted to speak to those with lived experience to gather hints and tips, learn what is not in the ‘rulebooks’ and support positive coping behaviours. Availability: They felt peer support should be used to signpost to other high‐quality resources and support systems, for example, …				Screening preferences: Developing Communities Online and In‐Person (with peers): Parents suggested that CYPs who have tested positive might be better prepared by facilitated networking with those with established T1D. In this way, they might ‘normalise’ the associated risk of living with T1D, reduce feelings of isolation and gently introduce them to the management. Integration With Formal Healthc…
	Liu et al. 2017 (67)	Quantitative	Trialnet - Antibody screening	Children, aged 8-18 years, FDR screening							Screening experience: 1) 90% of those aged ≤8 years and 83% of those aged 9-18 years preferred capillary sampling, significantly greater preferece among younger children; 2) ease of testing, from 1-7, median score was 3 in ≤8 years and 3 in aged 9-18 years
	Ludvigsson et al. 2001 (38)	Quantitative	ABIS - newborn screening (not routinely informed of result)	Mothers and Fathers, General Population	Pre-notification: Majority (53%) felt calm or much calmer after study participation and remaining were unaffected (43%). Minority (1.5%) felt anxious or more anxious after study participation Post notification, 12 months: Fewer felt anxious or more anxious (1.2%). <10% of those anxious/more anxious initially remained anxious at 12 months.	Of those experiencing increased anxiety following study participation (1.5%): 1) more likely to be unemployed, 2) born abroad, 3) low educational level, and 4) significantly higher proportion of (2.5%) mothers had a family member with T1D					Reasons for non-participation: 1) Moving soon, 2) Husband does not agree, 3) difficult to answer all the questions, 4) Rarely said they were afraid of hurting their child be allowing capillary blood samples to be taken.
	Ludvigsson et al. 2002 (69)	Qualitative	ABIS - newborn screening (not routinely informed of result)	Mothers and Fathers, General Population							Reasons for participation: 1) Some saw a possible benefit for their own child (i.e. possibility to prevent diabetes), 2) Majority of Mothers believed that such a large study would give important results, 3) Wanting to support research, All interviewed Mothers in ABIS were positive towards the project. Reasons for non-participation: 1) Those who did not give informed consent were positive about th…	Data integrity: Saw few problems with having information stored in computers, 1) Expectations that data should only be available to scientists, 2) Expected that information provided through questionnaires and from biological samples was only to be used for the purposes stated in the information, 3) If these requirements were fulfilled, they felt ready to decide for their children and take full re…
	Melin et al. 2020 (33)	Quantitative	TEDDY - Antibody surveillance	Mothers and Fathers, Genetically predisposed child	Majority (75.5-85.5%) of Mothers and Fathers rarely or never worried about child's risk. Minority (7.1%) of families, both parents were anxious about child's risk. More time spent worrying was significantly associated with increased parental anxiety.	Exacerbating factors: For Mothers: 1) high risk (1 or more ab). For Mothers and Fathers, 1) having family member with T1D. Protective factors: Highly educated parents were less worried about their child developing T1D. Fathers reporting moderate anxiety, stated they would like more support in taking care of their child compared to fathers reporting lower anxiety levels.	21% of mothers and 15% of fathers perceived their child had higher risk of developing T1D.	Perceiving their child had a higher risk of developing T1D was associated with being significantly more anxious in both Mothers and Fathers.
	Melin et al. 2022 (71)	Quantitative	TEDDY-Antibody surveillance	5579 mothers and 4942 fathers at child-age 15 months and 4010 mothers and 3411 fathers at childage four years	The Depression subscale of the Well Being Questionnaire and SAI-6 for anxiety. See the paper for numbers to support sub-group analysis	Mothers with higher depression subscale scores were less satisfied than those with lower depression scores. Mothers who were less anxious about the risk were all more satisfied with the TEDDY study. Similar to the findings for mothers, parental depression were all associated with Fathers’ study satisfaction.		Mothers and fathers who were accurate about their child’s type 1 diabetes risk, and those who believed something could be done to reduce the child’s risk were all more satisfied with the TEDDY study.			Study satisfaction was measured by three items: 1) “Overall, how do you feel about having your child participate in the TEDDY study? (scored 2 =like it a lot, 1 =like it a little, 0 =it is ok or dislike it),” 2) “Do you think your child’s participation in TEDDY was a good decision? (scored: 2 = a great decision, 1 = a good decision, 0= an ok decision or bad decision)’” and 3) “Would you recommend…
	Melin et al. 2023 (70)	Quantitative	DiPiS - antibody surveillance	Mothers and Fathers, General Population, genetically predisposed children							Reasons for continuation: Completed more study visits in subsequent 3 years of the study: children from Sweden, mothers first child, older mothers, father actively participated, mothers more satisfied with study participation during first year. Completed fewer study visits in subsequent 3 years of study: ethnic minority children, children of mothers who smoked during infancy, moters had high scor…
	Nicholls et al. 2013 (72)	Qualitative	Hypothetical / attitudinal	Parents with a child aged <5 years							Screening preferences (hypothetical): lack of preventative measures was viewed critically. Parents feared potential worry and anxiety from a high risk screening result. Parents thought important considerations for screening were 1) as no prevention, consider targeted screening rather than general population, 2) evidence requirements for the screening test including potential benefits, cost-effect…
	Nicholls et al. 2016 (73)	Qualitative	Hypothetical / attitudinal	Parents with a child aged <5 years							Screening preferences (hypothetical): 30% of parents supported T1D screening at the start of the workshop and after further information was received, this increased to 41%. 28% of parents held a positive attitude towards T1D genetic testing at the start of the workshop compared to 9% at the end. 88% of parents were concerned that T1D screening results would cause extra worry.
	O'Donnell et al. 2023 (13)	Quantitative	ASK - antibody screening and surveillance	Mothers and Fathers, General Population	SAI: average score above clinical cut-off for majority at initial (74.4%) and follow-up (69%) (6months).	Initial: 1) lower educational level, 2) Hispanic, 3) parental perception child at increase risk Follow-up: higher initial SAI score	At first monitoring visit: 49% perceived their child was at increased risk for diabetes. Risk perception signfiicantly differed according to risk status, with 66.7% of parents perceiving increased risk for multiple antibody positive child compared to 55.4% for single antibody positive child by two methods and 37.7% for a single antibody positive child by one method (p<0.001).	Child having an FDR with T1D strongest predictor of parent reporting child at increased risk. Parents of children with multiple antibodies more likely to report increased risk compared with single antibody positive parents. Lower educational level assocoated with less likely to report increased risk of T1D. Hispanic parents less likely to report child being at increase risk.
	O’Donnell et al. 2025 (46)	Quantitattive	TEDDY - Antibody surveillance	Children aged 10-15 years			Aged 10 years: increased risk 29%, underestimated risk 31%, unsure 40%. Aged 11 years: increased risk 31%, underestimated risk 35%, unsure 34%. Aged 12 years: increased risk 34%, underestimated risk 38%, unsure 28%. Aged 13 years: increased risk 39%, underestimated risk 38%, unsure 23%. Aged 14 years: increased risk 42%, underestimated 40%, unsure 18%. Aged 15 years: increased rism 42%, underesti…	More likely to have increased risk perception compared to underestimated risk perception in: 1) older children, 2) US centre, 3) female, 4) FDR with T1D. Less likely to have accurate risk perception: 1) ethnic minority, 2) first born child. Children were more likely to have accurate risk perception in: 1) mother has a college education, 2) mother had an accurate risk perception, 3) children with …
	Quinn et al. 2024 (74)	Qualitative	Hypothetical / attitudinal	Mothers and Fathers, Children, General Population							Screening preferences (hypothetical): Parents emphasised importance of informed consent with clear information to facilitate this. Parents expressed uncertainty about screening and worry about potential anxiety, overly protective behaviours if child were identified at risk and responsibility to monitor for T1D symptoms. Parents preferred less invasive screening tests and sought support from healt…
	Roth et al. 2015 (42)	Quantitative	TEDDY - Antibody surveillance	Mothers and Fathers, Genetically predisposed child	EPDS: Minority above clinical cut-off (7.3-11.3%).	1) Live in US/Germany, 2) child ethnic minority, 3) FDR, 4) younger maternal age, 5) lower educational level, 6) never drank alcohol in pregnancy, 7) smoking during pregnancy, 8) Negative life event predicted SAI, 9) Risk perception independently contributed to Mothers anxiety	Risk underestimation was high: Finland and Germany, approximately a third underestimated risk and in US and Sweden, 40% and 46% respectively.	Risk perception had an independent contribution to mothers' anxiety.
	Scudder et al. 2024 (75)	Qualitative	T1Early - antibody screening	Mothers, General Population							Reasons for participation: 1) being prepared, time to mentally prepare, gather information and plan ahead was preferable to having to deal with shock of sudden diagnosis, 2) Ruling something out and feelin reassured - participants described wanting to know the outcome, stating having the results provides reassurance. Screening experience: 1) Parents described mixed experience of their child's res…	Results disclosure: Parents said they had either forgotten about the test or expressed they were not worried about the results. Two parents recounted being nervous to get the results, and one parent recalled attributing their childs behaviours as a potential indicator of the symptoms of T1D, acting as a reminder to check their results.
	Simonen et al. 2006 (34)	Quantitative	DPP - newborn genetic screening (cordblood) and antibody surveillance	Mothers and Fathers, General Population	No significant difference in STAI or EPDS between high risk and low risk groups. Thoughts of anxious parents: catastrophising - more likely to feel 1) losing control of their life, 2) and considered very high chances of child getting T1D, 3) thought information they had received makes parents overprotective. 64% Mothers and 61% Fathers had been thinking about how risk is going to affect the futur…	1) High risk mothers showed relatively higher anxiety than high risk fathers. 2) Low risk mothers showed relatively higher anxiety than low risk fathers. 3) For high risk anxious parents, anxiety was associated with amount of stress experienced recently. Anxious vs non-anxious high risk parents, anxiety was associated with amount of stress experienced recently	Significantly higher frequency of high risk parents (Mothers and Fathers) considered the actual T1D risk to be small: high risk mothers 83% vs low risk mothers 66%; high risk fathers 87% vs 64%. Low risk parents significantly more likely believed that knowing about the child's risk would make parents overly protective: high risk mothers (8%) vs low risk mothers (17%), high risk fathers (14%) vs l…		Coping response: most common way to cope with risk status was to seek social support from spouse, over 90% had discussed the infants risk with their spouse. 85% Mothers discussed the matter with other relatives or friends significantly more often than Fathers (59%). 56% Mothers and 52% Fathers decided to do everything they can to prevent T1D		Reasons for participation: 92% high risk Mothers and 95% of high risk Fathers, 96% of low risk Mothers and 95% of low risk Fathers thought it was good to know about the infant's T1D risk. Screening experience: Satisfaction was significantly higher in low risk parents than high risk parents: 88% high risk Mothers and 89% high risk Fathers, 98% low risk Mothers and 96% low risk Fathers. Reasons for…
	Sims et al. 2019 (76)	Quantitative	Trialnet - Antibody surveillance	Parent of antibody positive child							Returned for antibody confirmation: <12 years - 83.8% returned and 16.2% did not, 12-17 years - 80.5% returned and 19.5% did not. Returned for OGTT: <12 years - 71.1% returned and 28.9% did not, 12-17 years - 67.7% returned and 32.3% did not.
	Smith et al. 2014 (48)	Quantitative	TEDDY	Mothers					29.9% of mothers at 6 months and 42.8% at 15 months reported behaviours aiming to prevent T1D. 20.9-29.2% of mothers reported dietary changes e.g. reducing sweets or carbohydrate consumption.	More likely to undertake prevention behaviours in folloiwng instances: older maternal age; higher maternal education; mi- nority ethnicity; having one child; having an FDR T1Ds; country other than Sweden; accurate perception of increased risk; postpartum depression/maternal anxiety/worry about the risk of diabetes; and belief that diabetes could be prevented.
	Smith et al. 2018 (43)	Quantitative	TEDDY	Mothers, Fathers of children diagnosed with stage 3 T1D following TEDDY participation, compared to community-matched controls	Parental SAI was non-significantly reduced at 3, 6 and 12 months and over the first 12 months the mean difference was a non-significant reduction. Child's diabetes specific quality of life was significantly higher at 3 months and non-significantly higher at 6 and 12 months. The mean difference over the first 12 months was a significant increase in the child's diabetes specific quality of life. Pa…
	Smith et al. 2021 (44)	Quantitative	TEDDY - Antibody surveillance	Mothers and Fathers, Genetically predisposed child					IA-: 15m: 57% Mothers and 49% Fathers reported at least one monitoring behaviour. IA-: Most frequent monitoring behaviour was a TEDDY related task - reported by 50% Mothers and 44% Fathers. First IA+: 1) study related task significantly increased Mothers pre-notification from 49% to 53% and Fathers, increased significantly from 39% pre and 48% post. First IA+: glucose monitoring significantly inc…	Antibody negative (IA-): FDR parents (Mothers and Fathers) reported monitoring significantly more often than general population: First degree relative (FDR) mother 62% vs general population (GP) Mother 56%, FDR Father 58% vs GP Father 48%. IA-: no difference in performing TEDDY study related task between FDR and GP. IA-: Glucose monitoring: performed significantly more frequently in FDR families:…
	Stolt et al. 2002 (77)	Qualitative	ABIS - newborn screening (not routinely informed of result)	Mothers, General population							Reasons for participation: 1) Explicit wish to contribute to research was the most common reason for partcipation (instead of predominantly thinking in terms of what they and their child might gain from participating) (14/15), 2) illness in family e.g. diabetes, allergy, rheumatism, asthma, coeliac, how common these illnesses are in families today 6/15 and 7 Mothers had experience of diabetes/all…	Informed consent: 1) 9/15 participating Mothers recall receiving oral information, 2) Non participating Mothers 5/6 recall being invited by their midwife, 3) 8 participant Mothers did not recall receiving or reading the written infomation, 4) 5/6 non participating Mothers recalled receiving/reading the written information, 5) None recall seeing the video about the study, 6) All participating Moth…
	Stolt et al. 2003 (78)	Quantitative	ABIS - newborn screening (not routinely informed of result)	Mothers, genetically predisposed child								Results disclosure: 1) 95% regarded it to be their right to be informed of the results of investigations in ABIS indicating that their child could have an increased risk of diabetes, 2) 95% wanted to be informed if their child was at risk, 3) 87% wanted to be informed even if preventative measures were not yet available
	Stolt et al. 2005 (84)	Quantitative	ABIS - newborn screening (not routinely informed of result)	Mothers, General population								Informed consent: 1) 89% were satisfied with the general ABIS information provided regarding aims, methods (likert 1-3), Similar number were satisifed with the information on specific details e.g. biological samples, initial questionnaire and 1 year diary, 3) 93% felt they received sufficient information for their decision to participate, 4) 90% said they understood the information received, 5) 2…
	Swartling et al. 2007 (87)	Quantitative	ABIS - post follow-up	Children aged 10-12 years								Results disclosure: 1) 74% wished to be informed of their child's risk status regardless of any available intervention, 24% wanted to be informed if there is an effective prevention/intervention measure, 2% did not want to know whether their child was at high risk of developing T1D. 2) Negative attitude (2%) towards receiving high risk information was associated with (Significant predictors) 1) r…
	Swartling et al. 2008. Parental (79)	Quantitative	ABIS - newborn screening (not routinely informed of result)	Children aged 10-14 years							Reasons for participation: 1) main reason for participation was to aid research and might aid other children, significantly lower belief that their participation would be of potential therapeutic use to their child, 93% had positive attitude towards the ABIS study and its aims.	Informed consent: 90% satisfied with information received. Data integrity: 0.3% stated they were concerned/worried about their participation in the ABIS study, 1) 98% not worried about the collection and analysis of biological samples, 2) 96% felt calm about collection and use of natural history data.
	Swartling et al. 2008. Self-assessed (86)	Quantitative	ABIS - newborn screening (not routinely informed of result)	Mothers and Fathers, General Population			Mean score for self-assessed understanding and knowledge was 4.52/6, 57% reported high understanding (5-6/6), 11% low understanding (1-2/6). Of those reporting high level of understanding, approximately 10% were incorrect on primary aim, approx half were unsure/gave wrong answer regarding future contact if child at high risk, and approximately 66% had lack of knowledge regarding inclusion of thes…	Predictors of high self-assessed understanding: 1) lack of concern with biological samples and regarding participation, 2) more positive attitude towards ABIS study, 3) satisfied with earlier information, 4) higher maternal educational level, 5) lower maternal age and increased paternal age, 60 mother not divorced/separated from biological father, 7) reports of having a confident/secure psychosoc…				Informed consent: 1) Provide written or visual information to explain results to children - wanted a letter of information addressed to the parents, 9) most wanted pedagogically designed information - oral presentation, brochure, movie, picture book, simply pictures. Decision making: 1) 74% believed the child should be given the opportunity to consent to continued participation, 10% were opposed …
	Swartling et al. 2009 (85)	Quantitative	TEDDY - Genetic and Antibody surveillance	Mothers and Fathers, Genetically predisposed child								Decision making: 1) 66% who supported that the child should be given their risk information, did not support the childs right to decide about participation, 2) 58% were positive about letting their child decided for him/herself about issues related to partciipation in ABIS, 42% did not approved of letting the child know or reported being unsure, median suggested age when child would be fit to dec…
	Swartling et al. 2011 (81)	Qualitative	ABIS - newborn screening (not routinely informed of result)	Parents							Reasons for participation: Sense of altruism: 1) research may lead to potential benefits for others, research was to help people not only children, 2) children with experience of ABIS said they want children to be in research since almost all know someone (child) who is sick or has disease, 3) children want to participate so as to help children so they don't get ill, and those you help can help i…	Decision making: "Shared decision making and right to dissent: 1) children want to actively participate in decisions but at an age when they are old enough to understand, 10 years viewed as an appopriate age when you could understand information about research and be capable of participating in discussions, 2) 5-7 years is the age when you can start to inform children about research, 4) all child…
	Swartling et al. 2014 (80)	Quantitative	ABIS - newborn screening (not routinely informed of result)	Mothers and Fathers, General Population							Reasons for participation: Participation in medical research like ABIS, 25% marked very important (lower than 65-86% rating medical research as important in general), children with earlier experience of ABIS were more positive, 1) Research on why people get sick and research on drugs is very impprtant, 65-86%, girls>boys, 2) trust in researchers emphasised by all children, 97%, girls>boys. Screen…	Informed consent: Majority of children were satisifed with information received (letter and short video), but 17% said not really enough or definitely not enough, ABIS children were significantly more disastisfied with the information, Most children preferred to receive oral information through their parents with brochures or letters a secondary option and a minority wished to receive informatio …
	Swartling et al. 2016 (47)	Quantitative	ABIS - newborn screening (not routinely informed of result)	Mothers and Fathers, General Population			General population Mothers: inaccurate risk perception rose from 39% at 3m, 40% at 6m, 41% at 15m and 40% at 27 months, whilst mothers accurate risk perception fell from 61% at 3m, 60% at 6m, 60% at 15m and 60% at 27m. FDR Mothers, inaccurate estimation 11% at 3m, 13% 6m, 16% 15m and 14% at 27m, accurate risk perception Mothers 89% at 3m, 87% at 6m, 84% at 15m and 86% at 27m. General population F…	FDR families significantly more accurate risk perception. Mothers where child had FhX T1D were more likely to have accurate risk perceptions than Fathers with same background. For Mothers, factors increasing accurate risk perception at 6m: child FHx T1D, college educated Mothers, Mothers from Finland and Germnay compared to US or Sweden. For Mothers, factors decreasing risk perception accuracy, c…
	Van Esch et al. 2010 (82)	Qualitative	Hypothetical / attitudinal	Diabetes patients, partners and relatives							Screening preferences (hypothetical): In pregancy, mothers sought information about child's risk of T1D or T2D and heritability information.
	Wentworth et al. 2025 (83)	Quantitative	Type1Screen - antibody screening	Adults and children with a T1D FHx							71% of children opted for in-home blood spot selection as the screening test vs 29% who selected venepuncture. Those who did not complete an in-home blood spot were younger and more likely to be male than those who did.
	Yu et al. 1999 (39)	Quantitative	DAISY - genetic newborn screening	Mothers, General population	Pre-notification: Total Stress Score (TSS): group median/mean below clinical cut-off and minority (17%) were above the clinical cut-off Post-notification: TSS: Non-significant reduction over time (6m)
	Ziegler et al. 2020 (4)	Quantitative	Fr1da - antibody screening and surveillance	Mothers and Fathers, General Population	1) PHQ-9: mean/median significantly higher in antibody positive than antibody negative Mothers, NS Fathers, mean/median below clinical cut-off, 2) PHQ-9: reduction overtime (12m)
	ESM Table 5 – Full text data extractions
	Full data extractions for all included articles (n=70). Data extracted according to outcome: 1) emotional implications, direction of effect and sub-group analysis, 2) cognitive implications, direction of effect and sub-group analysis, 3) behavioural implications, direction of effect and sub-group analysis, 4) acceptability and 5) ethical considerations. Abbreviations: T1D – type 1 diabetes, FDR –…
